# Supplementary material for: Sulfide Oxidation Products Support Microbial Metabolism at Interface Environments in a Marine‐Like Serpentinizing Spring in Northern California
Source: Geobiology. 2025 Jun 25;23(4):e70026. doi: 10.1111/gbi.70026 (PMC12198100; doi:10.1111/gbi.70026)
Supplement: Supplementary file 2 — Data S2. [file GBI-23-e70026-s001.xlsx]

## Sheet: ST 1 MAGs
MAG	Location/ date collected	Previously Published?	Phylum	Class	Order	Family	Genus	% Completeness	% Contamination
Cyanobacteria.bin030	Stairs biofilm July 2021	This work	Cyanobacteria	Cyanobacteriia	Cyanobacteriales	Xenococcaceae	Pleurocapsa	98.91	1.53
Desulfurivibrio.bin006	Stairs biofilm July 2022	This work	Desulfobacterota	Desulfobulbia	Desulfobulbales	Desulfurivibrionaceae	Desulfurivibrio	98.19	0.6
Dethiobacteraceae.bin006	Cistern January 2022	This work	Firmicutes	Dethiobacteria	Dethiobacterales	Dethiobacteraceae	-	91.53	0.28
Halomonas.bin014	Cistern May 2019	Trutschel et al, 2022	Proteobacteria	Gammaproteobacteria	Pseudomonadales	Halomonadaceae	Halomonas	99	6.1
Halothiobacillus.bin026	Stairs biofilm July 2021	This work	Proteobacteria	Gammaproteobacteria	Halothiobacillales	Halothiobacillaceae	-	87.56	0
Hydrogenophaga.bin010	Stairs biofilm July 2021	This work	Proteobacteria	Gammaproteobacteria	Burkholderiales	Burkholderiaceae	Hydrogenophaga	95.37	2.57
Rhodobacteraeceae.bin004	Stairs biofilm July 2021	Trutschel et al, 2023	Proteobacteria	Alphaproteobacteria	Rhodobacterales	Rhodobacteraceae	-	95.52	5.19
Rhodobacteraceae.bin017	Stairs biofilm July 2021	Trutschel et al, 2023	Proteobacteria	Alphaproteobacteria	Rhodobacterales	Rhodobacteraceae	-	98.99	0.84
Rhodobacteraceae.bin019	Cistern May 2019	Trutschel et al, 2022	Proteobacteria	Alphaproteobacteria	Rhodobacterales	Rhodobacteraceae	-	96	1.1
Rhodobacteraceae.bin020	Stairs biofilm July 2021	This work	Proteobacteria	Alphaproteobacteria	Rhodobacterales	Rhodobacteraceae	-	91	3.82
Rhodobacteraceae.bin021	Stairs biofilm July 2021	Trutschel et al, 2023	Proteobacteria	Alphaproteobacteria	Rhodobacterales	Rhodobacteraceae	-	98.94	0.61
Rhodocyclaceae.bin006	Stairs biofilm July 2021	This work	Proteobacteria	Gammaproteobacteria	Burkholderiales	Rhodocyclaceae	Azoarcus	97.93	1.19
Rhodocyclaceae.bin009	Stairs biofilm July 2021	This work	Proteobacteria	Gammaproteobacteria	Burkholderiales	Rhodocyclaceae	Azoarcus	97.53	1.83
Roseinatronobacter.bin022	Stairs biofilm July 2021	This work	Proteobacteria	Alphaproteobacteria	Rhodobacterales	Rhodobacteraceae	Roseinatronobacter	74.14	8.75
Rubrivivax.bin021.A	Stairs biofilm July 2021	This work	Proteobacteria	Gammaproteobacteria	Burkholderiales	Burkholderiaceae	Rubrivivax	99.07	2.34
Rubrivivax.bin021.B	Stairs sediment March 2022	This work	Proteobacteria	Gammaproteobacteria	Burkholderiales	Burkholderiaceae	Rubrivivax	97.22	1.44
Sulfurimonas.bin019	Stairs biofilm July 2021	This work	Campylobacterota	Campylobacteria	Campylobacterales	Campylobacteraceae	Sulfurimonas	97.75	1.68
Thioalkalivibrionaceae.bin007	Stairs biofilm July 2021	This work	Proteobacteria	Gammaproteobacteria	Ectothiorhodospirales	Ectothiorhodospiraceae	-	81.73	1.7
Thiomicrospira.bin012	Stairs biofilm July 2021	Trutschel et al, 2023	Proteobacteria	Gammaproteobacteria	Thiomicrospirales	Thiomicrospiraceae	Thiomicrospira/ Thioalkalimicrobium	99.39	0
Thiothrix.bin028	Stairs biofilm July 2021	This work	Proteobacteria	Gammaproteobacteria	Thiotrichales	Thiotrichaceae	Thiothrix	96.33	0.95
